# Supplementary material for: Multiomics Reveals IL-17 Drives Epithelial Keratinization and Proliferation via EHF in Odontogenic Keratocysts
Source: Int J Mol Sci. 2026 May 4;27(9):4115. doi: 10.3390/ijms27094115 (PMC13163638; doi:10.3390/ijms27094115)
Supplement: Supplementary file 1 [file ijms-27-04115-s001.zip]

Archive with 17 entries (16 files):
- ijms-4235677-supplementary/
- ijms-4235677-supplementary/Supplementary Figure S1.pdf
- ijms-4235677-supplementary/Supplementary Table S1.pdf
- ijms-4235677-supplementary/Supplementary Table S10.pdf
- ijms-4235677-supplementary/Supplementary Table S11.pdf
- ijms-4235677-supplementary/Supplementary Table S12.pdf
- ijms-4235677-supplementary/Supplementary Table S13.pdf
- ijms-4235677-supplementary/Supplementary Table S14.pdf
- ijms-4235677-supplementary/Supplementary Table S15.pdf
- ijms-4235677-supplementary/Supplementary Table S2.pdf
- ijms-4235677-supplementary/Supplementary Table S3.pdf
- ijms-4235677-supplementary/Supplementary Table S4.pdf
- ijms-4235677-supplementary/Supplementary Table S5.pdf
- ijms-4235677-supplementary/Supplementary Table S6.pdf
- ijms-4235677-supplementary/Supplementary Table S7.pdf
- ijms-4235677-supplementary/Supplementary Table S8.pdf
- ijms-4235677-supplementary/Supplementary Table S9.pdf
